# Supplementary material for: Depolymerized Fractions of Sulfated Galactans Extracted from Gracilaria fisheri and Their Antibacterial Activity against Vibrio parahaemolyticus and Vibrio harveyi
Source: Mar Drugs. 2022 Jul 23;20(8):469. doi: 10.3390/md20080469 (PMC9394303; doi:10.3390/md20080469)
Supplement: Supplementary file 1 [file marinedrugs-20-00469-s001.zip]

Archive with 1 entries (1 files):
- marinedrugs-1787845-supplementary.pdf
